# Supplementary material for: Copper(II)-Catalyzed (3+2) Cycloaddition of 2H-Azirines to Six-Membered Cyclic Enols as a Route to Pyrrolo[3,2-c]quinolone, Chromeno[3,4-b]pyrrole, and Naphtho[1,8-ef]indole Scaffolds
Source: Molecules. 2022 Sep 2;27(17):5681. doi: 10.3390/molecules27175681 (PMC9457675; doi:10.3390/molecules27175681)
Supplement: Supplementary file 1 [file molecules-27-05681-s001.zip]

Archive with 1 entries (1 files):
- molecules-1894159-supplementary.pdf
